# Supplementary material for: Forecasting the need for medical specialists in Spain: application of a system dynamics model
Source: Hum Resour Health. 2010 Oct 29;8:24. doi: 10.1186/1478-4491-8-24 (PMC2987757; doi:10.1186/1478-4491-8-24)
Supplement: Additional file 2 — Data file. [file 1478-4491-8-24-S2.XLSX]

## Sheet: SPECIALISTS
HOMBRES	EDAD
SPECIALITY	30	31	32	33	34	35	36	37	38	39	40	41	42	43	44	45	46	47	48	49	50	51	52	53	54	55	56	57	58	59	60	61	62	63	64
ALERGOLOGÍA	8.1	8.1	8.1	8.1	8.1	8.1	8.1	8.1	8.1	19.2	19.2	19.2	19.2	19.2	19.2	19.2	19.2	19.2	19.2	9.1	9.1	9.1	9.1	9.1	9.1	9.1	9.1	9.1	9.1	10.1	10.1	10.1	10.1	10.1	10.1
ANÁLISIS CLÍNICOS	14.3	14.3	14.3	14.3	14.3	14.3	14.3	14.3	14.3	25.7	25.7	25.7	25.7	25.7	25.7	25.7	25.7	25.7	25.7	34.9	34.9	34.9	34.9	34.9	34.9	34.9	34.9	34.9	34.9	39.1	39.1	39.1	39.1	39.1	39.1
ANATOMÍA PATOLÓGICA	8.3	8.3	8.3	8.3	8.3	8.3	8.3	8.3	8.3	22.1	22.1	22.1	22.1	22.1	22.1	22.1	22.1	22.1	22.1	19	19	19	19	19	19	19	19	19	19	20.9	20.9	20.9	20.9	20.9	20.9
ANESTESIOLOGÍA Y REANIMACIÓN	69.3	69.3	69.3	69.3	69.3	69.3	69.3	69.3	69.3	93.6	93.6	93.6	93.6	93.6	93.6	93.6	93.6	93.6	93.6	77.9	77.9	77.9	77.9	77.9	77.9	77.9	77.9	77.9	77.9	62	62	62	62	62	62
ANGIOLOGÍA Y CIRUGÍA VASCULAR	14.2	14.2	14.2	14.2	14.2	14.2	14.2	14.2	14.2	13.4	13.4	13.4	13.4	13.4	13.4	13.4	13.4	13.4	13.4	14.2	14.2	14.2	14.2	14.2	14.2	14.2	14.2	14.2	14.2	11.4	11.4	11.4	11.4	11.4	11.4
APARATO DIGESTIVO	43.3	43.3	43.3	43.3	43.3	43.3	43.3	43.3	43.3	43.1	43.1	43.1	43.1	43.1	43.1	43.1	43.1	43.1	43.1	51.6	51.6	51.6	51.6	51.6	51.6	51.6	51.6	51.6	51.6	48.8	48.8	48.8	48.8	48.8	48.8
BIOQUÍMICA CLÍNICA	2.6	2.6	2.6	2.6	2.6	2.6	2.6	2.6	2.6	5.4	5.4	5.4	5.4	5.4	5.4	5.4	5.4	5.4	5.4	5.1	5.1	5.1	5.1	5.1	5.1	5.1	5.1	5.1	5.1	5.1	5.1	5.1	5.1	5.1	5.1
CARDIOLOGÍA	63.3	63.3	63.3	63.3	63.3	63.3	63.3	63.3	63.3	57.6	57.6	57.6	57.6	57.6	57.6	57.6	57.6	57.6	57.6	76	76	76	76	76	76	76	76	76	76	64	64	64	64	64	64
CIRUGÍA CARDIOVASCULAR	9.4	9.4	9.4	9.4	9.4	9.4	9.4	9.4	9.4	9.1	9.1	9.1	9.1	9.1	9.1	9.1	9.1	9.1	9.1	10.8	10.8	10.8	10.8	10.8	10.8	10.8	10.8	10.8	10.8	11.8	11.8	11.8	11.8	11.8	11.8
CIRUGÍA GRAL. Y DEL A. DIGESTIVO	49.8	49.8	49.8	49.8	49.8	49.8	49.8	49.8	49.8	96.4	96.4	96.4	96.4	96.4	96.4	96.4	96.4	96.4	96.4	145.3	145.3	145.3	145.3	145.3	145.3	145.3	145.3	145.3	145.3	98.9	98.9	98.9	98.9	98.9	98.9
CIRUGÍA ORAL Y MAXILOFACIAL	11.7	11.7	11.7	11.7	11.7	11.7	11.7	11.7	11.7	20.5	20.5	20.5	20.5	20.5	20.5	20.5	20.5	20.5	20.5	7.7	7.7	7.7	7.7	7.7	7.7	7.7	7.7	7.7	7.7	10.7	10.7	10.7	10.7	10.7	10.7
CIRUGÍA ORTOPÉDICA Y TRAUMATOLOGÍA	109.4	109.4	109.4	109.4	109.4	109.4	109.4	109.4	109.4	145.6	145.6	145.6	145.6	145.6	145.6	145.6	145.6	145.6	145.6	185.4	185.4	185.4	185.4	185.4	185.4	185.4	185.4	185.4	185.4	136.1	136.1	136.1	136.1	136.1	136.1
CIRUGÍA PEDIÁTRICA	4.4	4.4	4.4	4.4	4.4	4.4	4.4	4.4	4.4	7.1	7.1	7.1	7.1	7.1	7.1	7.1	7.1	7.1	7.1	13.4	13.4	13.4	13.4	13.4	13.4	13.4	13.4	13.4	13.4	9.8	9.8	9.8	9.8	9.8	9.8
CIRUGÍA PLÁSTICA ESTÉTICA Y REPARADORA	9.4	9.4	9.4	9.4	9.4	9.4	9.4	9.4	9.4	19.7	19.7	19.7	19.7	19.7	19.7	19.7	19.7	19.7	19.7	15.1	15.1	15.1	15.1	15.1	15.1	15.1	15.1	15.1	15.1	17.6	17.6	17.6	17.6	17.6	17.6
CIRUGÍA TORÁCICA	4.4	4.4	4.4	4.4	4.4	4.4	4.4	4.4	4.4	5.6	5.6	5.6	5.6	5.6	5.6	5.6	5.6	5.6	5.6	5.8	5.8	5.8	5.8	5.8	5.8	5.8	5.8	5.8	5.8	7.9	7.9	7.9	7.9	7.9	7.9
DERMATOLOGÍA MÉDICO-QUIRÚRGICA Y V.	27.8	27.8	27.8	27.8	27.8	27.8	27.8	27.8	27.8	32.7	32.7	32.7	32.7	32.7	32.7	32.7	32.7	32.7	32.7	27.5	27.5	27.5	27.5	27.5	27.5	27.5	27.5	27.5	27.5	22.3	22.3	22.3	22.3	22.3	22.3
ENDOCRINOLOGÍA Y NUTRICIÓN	16.1	16.1	16.1	16.1	16.1	16.1	16.1	16.1	16.1	22.3	22.3	22.3	22.3	22.3	22.3	22.3	22.3	22.3	22.3	23.7	23.7	23.7	23.7	23.7	23.7	23.7	23.7	23.7	23.7	20.9	20.9	20.9	20.9	20.9	20.9
FARMACOLOGÍA CLÍNICA	4.6	4.6	4.6	4.6	4.6	4.6	4.6	4.6	4.6	3.4	3.4	3.4	3.4	3.4	3.4	3.4	3.4	3.4	3.4	2.6	2.6	2.6	2.6	2.6	2.6	2.6	2.6	2.6	2.6	1.9	1.9	1.9	1.9	1.9	1.9
GERIATRÍA	5.6	5.6	5.6	5.6	5.6	5.6	5.6	5.6	5.6	9.1	9.1	9.1	9.1	9.1	9.1	9.1	9.1	9.1	9.1	2.8	2.8	2.8	2.8	2.8	2.8	2.8	2.8	2.8	2.8	0.7	0.7	0.7	0.7	0.7	0.7
HEMATOLOGÍA Y HEMOTERAPIA	15.6	15.6	15.6	15.6	15.6	15.6	15.6	15.6	15.6	25.3	25.3	25.3	25.3	25.3	25.3	25.3	25.3	25.3	25.3	29.1	29.1	29.1	29.1	29.1	29.1	29.1	29.1	29.1	29.1	22.6	22.6	22.6	22.6	22.6	22.6
HIDROLOGÍA MÉDICA	0	0	0	0	0	0	0	0	0	0	0	0	0	0	0	0	0	0	0	0	0	0	0	0	0	0	0	0	0	0	0	0	0	0	0
INMUNOLOGÍA	1.2	1.2	1.2	1.2	1.2	1.2	1.2	1.2	1.2	4.5	4.5	4.5	4.5	4.5	4.5	4.5	4.5	4.5	4.5	2.2	2.2	2.2	2.2	2.2	2.2	2.2	2.2	2.2	2.2	2.7	2.7	2.7	2.7	2.7	2.7
MEDICINA DEL TRABAJO	0	0	0	0	0	0	0	0	0	0	0	0	0	0	0	0	0	0	0	0	0	0	0	0	0	0	0	0	0	0	0	0	0	0	0
MEDICINA DE LA EDUC FÍSICA	0	0	0	0	0	0	0	0	0	0	0	0	0	0	0	0	0	0	0	0	0	0	0	0	0	0	0	0	0	0	0	0	0	0	0
MEDICINA FAMILIAR Y COMUNITARIA	411.2	411.2	411.2	411.2	411.2	411.2	411.2	411.2	411.2	775.9	775.9	775.9	775.9	775.9	775.9	775.9	775.9	775.9	775.9	961.2	961.2	961.2	961.2	961.2	961.2	961.2	961.2	961.2	961.2	253	253	253	253	253	253
MEDICINA FÍSICA Y REHABILITACIÓN	8.3	8.3	8.3	8.3	8.3	8.3	8.3	8.3	8.3	8	8	8	8	8	8	8	8	8	8	10.2	10.2	10.2	10.2	10.2	10.2	10.2	10.2	10.2	10.2	14.3	14.3	14.3	14.3	14.3	14.3
MEDICINA INTENSIVA	28.2	28.2	28.2	28.2	28.2	28.2	28.2	28.2	28.2	42.8	42.8	42.8	42.8	42.8	42.8	42.8	42.8	42.8	42.8	52	52	52	52	52	52	52	52	52	52	45.8	45.8	45.8	45.8	45.8	45.8
MEDICINA INTERNA	69.3	69.3	69.3	69.3	69.3	69.3	69.3	69.3	69.3	98.3	98.3	98.3	98.3	98.3	98.3	98.3	98.3	98.3	98.3	108.9	108.9	108.9	108.9	108.9	108.9	108.9	108.9	108.9	108.9	74.2	74.2	74.2	74.2	74.2	74.2
MEDICINA LEGAL Y FORENSE	0	0	0	0	0	0	0	0	0	0	0	0	0	0	0	0	0	0	0	0	0	0	0	0	0	0	0	0	0	0	0	0	0	0	0
MEDICINA NUCLEAR	4.6	4.6	4.6	4.6	4.6	4.6	4.6	4.6	4.6	4.7	4.7	4.7	4.7	4.7	4.7	4.7	4.7	4.7	4.7	6.7	6.7	6.7	6.7	6.7	6.7	6.7	6.7	6.7	6.7	10.7	10.7	10.7	10.7	10.7	10.7
MEDICINA PREVENTIVA Y SALUD PÚBLICA	25.1	25.1	25.1	25.1	25.1	25.1	25.1	25.1	25.1	25	25	25	25	25	25	25	25	25	25	28.2	28.2	28.2	28.2	28.2	28.2	28.2	28.2	28.2	28.2	34.8	34.8	34.8	34.8	34.8	34.8
MICROBIOLOGÍA Y PARASITOLOGÍA	5.3	5.3	5.3	5.3	5.3	5.3	5.3	5.3	5.3	16.9	16.9	16.9	16.9	16.9	16.9	16.9	16.9	16.9	16.9	11.6	11.6	11.6	11.6	11.6	11.6	11.6	11.6	11.6	11.6	14.5	14.5	14.5	14.5	14.5	14.5
NEFROLOGÍA	12.2	12.2	12.2	12.2	12.2	12.2	12.2	12.2	12.2	19.2	19.2	19.2	19.2	19.2	19.2	19.2	19.2	19.2	19.2	34	34	34	34	34	34	34	34	34	34	31.6	31.6	31.6	31.6	31.6	31.6
NEUMOLOGÍA	15.9	15.9	15.9	15.9	15.9	15.9	15.9	15.9	15.9	34.6	34.6	34.6	34.6	34.6	34.6	34.6	34.6	34.6	34.6	32.9	32.9	32.9	32.9	32.9	32.9	32.9	32.9	32.9	32.9	37.4	37.4	37.4	37.4	37.4	37.4
NEUROCIRUGÍA	14.2	14.2	14.2	14.2	14.2	14.2	14.2	14.2	14.2	9.9	9.9	9.9	9.9	9.9	9.9	9.9	9.9	9.9	9.9	15	15	15	15	15	15	15	15	15	15	19.9	19.9	19.9	19.9	19.9	19.9
NEUROFISIOLOGÍA CLÍNICA	5.5	5.5	5.5	5.5	5.5	5.5	5.5	5.5	5.5	5.1	5.1	5.1	5.1	5.1	5.1	5.1	5.1	5.1	5.1	8.3	8.3	8.3	8.3	8.3	8.3	8.3	8.3	8.3	8.3	13.6	13.6	13.6	13.6	13.6	13.6
NEUROLOGÍA	31.2	31.2	31.2	31.2	31.2	31.2	31.2	31.2	31.2	37	37	37	37	37	37	37	37	37	37	27.3	27.3	27.3	27.3	27.3	27.3	27.3	27.3	27.3	27.3	21.7	21.7	21.7	21.7	21.7	21.7
OBSTETRICIA Y GINECOLOGÍA	42.1	42.1	42.1	42.1	42.1	42.1	42.1	42.1	42.1	89.6	89.6	89.6	89.6	89.6	89.6	89.6	89.6	89.6	89.6	136.1	136.1	136.1	136.1	136.1	136.1	136.1	136.1	136.1	136.1	160.4	160.4	160.4	160.4	160.4	160.4
OFTALMOLOGÍA	49.3	49.3	49.3	49.3	49.3	49.3	49.3	49.3	49.3	81.8	81.8	81.8	81.8	81.8	81.8	81.8	81.8	81.8	81.8	73.3	73.3	73.3	73.3	73.3	73.3	73.3	73.3	73.3	73.3	45.8	45.8	45.8	45.8	45.8	45.8
ONCOLOGÍA MÉDICA	15.8	15.8	15.8	15.8	15.8	15.8	15.8	15.8	15.8	16.7	16.7	16.7	16.7	16.7	16.7	16.7	16.7	16.7	16.7	8.4	8.4	8.4	8.4	8.4	8.4	8.4	8.4	8.4	8.4	4.5	4.5	4.5	4.5	4.5	4.5
ONCOLOGÍA RADIOTERÁPICA	6.9	6.9	6.9	6.9	6.9	6.9	6.9	6.9	6.9	9.2	9.2	9.2	9.2	9.2	9.2	9.2	9.2	9.2	9.2	8.5	8.5	8.5	8.5	8.5	8.5	8.5	8.5	8.5	8.5	7.9	7.9	7.9	7.9	7.9	7.9
OTORRINOLARINGOLOGÍA	39.9	39.9	39.9	39.9	39.9	39.9	39.9	39.9	39.9	60.1	60.1	60.1	60.1	60.1	60.1	60.1	60.1	60.1	60.1	78.1	78.1	78.1	78.1	78.1	78.1	78.1	78.1	78.1	78.1	55	55	55	55	55	55
PEDIATRÍA Y ÁREAS ESPECÍFICAS (solo los de AE)	101.3	101.3	101.3	101.3	101.3	101.3	101.3	101.3	101.3	155	155	155	155	155	155	155	155	155	155	196.6	196.6	196.6	196.6	196.6	196.6	196.6	196.6	196.6	196.6	201.2	201.2	201.2	201.2	201.2	201.2
PSIQUIATRÍA	61.8	61.8	61.8	61.8	61.8	61.8	61.8	61.8	61.8	92.9	92.9	92.9	92.9	92.9	92.9	92.9	92.9	92.9	92.9	83.5	83.5	83.5	83.5	83.5	83.5	83.5	83.5	83.5	83.5	58.2	58.2	58.2	58.2	58.2	58.2
RADIODIAGNÓSTICO	31.7	31.7	31.7	31.7	31.7	31.7	31.7	31.7	31.7	61.5	61.5	61.5	61.5	61.5	61.5	61.5	61.5	61.5	61.5	75.5	75.5	75.5	75.5	75.5	75.5	75.5	75.5	75.5	75.5	55.7	55.7	55.7	55.7	55.7	55.7
REUMATOLOGÍA	9.4	9.4	9.4	9.4	9.4	9.4	9.4	9.4	9.4	21.9	21.9	21.9	21.9	21.9	21.9	21.9	21.9	21.9	21.9	15.1	15.1	15.1	15.1	15.1	15.1	15.1	15.1	15.1	15.1	8.4	8.4	8.4	8.4	8.4	8.4
UROLOGÍA	31.9	31.9	31.9	31.9	31.9	31.9	31.9	31.9	31.9	50.5	50.5	50.5	50.5	50.5	50.5	50.5	50.5	50.5	50.5	59.9	59.9	59.9	59.9	59.9	59.9	59.9	59.9	59.9	59.9	42.4	42.4	42.4	42.4	42.4	42.4
MUJERES	EDAD
SPECIALITY	30	31	32	33	34	35	36	37	38	39	40	41	42	43	44	45	46	47	48	49	50	51	52	53	54	55	56	57	58	59	60	61	62	63	64
ALERGOLOGÍA	22.3	22.3	22.3	22.3	22.3	22.3	22.3	22.3	22.3	18.7	18.7	18.7	18.7	18.7	18.7	18.7	18.7	18.7	18.7	8.9	8.9	8.9	8.9	8.9	8.9	8.9	8.9	8.9	8.9	2	2	2	2	2	2
ANÁLISIS CLÍNICOS	30.6	30.6	30.6	30.6	30.6	30.6	30.6	30.6	30.6	49.7	49.7	49.7	49.7	49.7	49.7	49.7	49.7	49.7	49.7	69.2	69.2	69.2	69.2	69.2	69.2	69.2	69.2	69.2	69.2	56.3	56.3	56.3	56.3	56.3	56.3
ANATOMÍA PATOLÓGICA	23.2	23.2	23.2	23.2	23.2	23.2	23.2	23.2	23.2	20.3	20.3	20.3	20.3	20.3	20.3	20.3	20.3	20.3	20.3	16.9	16.9	16.9	16.9	16.9	16.9	16.9	16.9	16.9	16.9	11.5	11.5	11.5	11.5	11.5	11.5
ANESTESIOLOGÍA Y REANIMACIÓN	109.9	109.9	109.9	109.9	109.9	109.9	109.9	109.9	109.9	88.8	88.8	88.8	88.8	88.8	88.8	88.8	88.8	88.8	88.8	68.5	68.5	68.5	68.5	68.5	68.5	68.5	68.5	68.5	68.5	37.7	37.7	37.7	37.7	37.7	37.7
ANGIOLOGÍA Y CIRUGÍA VASCULAR	9.2	9.2	9.2	9.2	9.2	9.2	9.2	9.2	9.2	3.9	3.9	3.9	3.9	3.9	3.9	3.9	3.9	3.9	3.9	1.2	1.2	1.2	1.2	1.2	1.2	1.2	1.2	1.2	1.2	0.2	0.2	0.2	0.2	0.2	0.2
APARATO DIGESTIVO	45.8	45.8	45.8	45.8	45.8	45.8	45.8	45.8	45.8	26.5	26.5	26.5	26.5	26.5	26.5	26.5	26.5	26.5	26.5	17.2	17.2	17.2	17.2	17.2	17.2	17.2	17.2	17.2	17.2	6.9	6.9	6.9	6.9	6.9	6.9
BIOQUÍMICA CLÍNICA	8.4	8.4	8.4	8.4	8.4	8.4	8.4	8.4	8.4	10	10	10	10	10	10	10	10	10	10	7.8	7.8	7.8	7.8	7.8	7.8	7.8	7.8	7.8	7.8	9.5	9.5	9.5	9.5	9.5	9.5
CARDIOLOGÍA	39.4	39.4	39.4	39.4	39.4	39.4	39.4	39.4	39.4	21.8	21.8	21.8	21.8	21.8	21.8	21.8	21.8	21.8	21.8	18.8	18.8	18.8	18.8	18.8	18.8	18.8	18.8	18.8	18.8	8.3	8.3	8.3	8.3	8.3	8.3
CIRUGÍA CARDIOVASCULAR	2.7	2.7	2.7	2.7	2.7	2.7	2.7	2.7	2.7	3.3	3.3	3.3	3.3	3.3	3.3	3.3	3.3	3.3	3.3	0.4	0.4	0.4	0.4	0.4	0.4	0.4	0.4	0.4	0.4	0	0	0	0	0	0
CIRUGÍA GRAL. Y DEL A. DIGESTIVO	49.7	49.7	49.7	49.7	49.7	49.7	49.7	49.7	49.7	38.4	38.4	38.4	38.4	38.4	38.4	38.4	38.4	38.4	38.4	22.6	22.6	22.6	22.6	22.6	22.6	22.6	22.6	22.6	22.6	6.2	6.2	6.2	6.2	6.2	6.2
CIRUGÍA ORAL Y MAXILOFACIAL	9.6	9.6	9.6	9.6	9.6	9.6	9.6	9.6	9.6	1.8	1.8	1.8	1.8	1.8	1.8	1.8	1.8	1.8	1.8	1.1	1.1	1.1	1.1	1.1	1.1	1.1	1.1	1.1	1.1	0.9	0.9	0.9	0.9	0.9	0.9
CIRUGÍA ORTOPÉDICA Y TRAUMATOLOGÍA	38.5	38.5	38.5	38.5	38.5	38.5	38.5	38.5	38.5	22.8	22.8	22.8	22.8	22.8	22.8	22.8	22.8	22.8	22.8	9.9	9.9	9.9	9.9	9.9	9.9	9.9	9.9	9.9	9.9	3.9	3.9	3.9	3.9	3.9	3.9
CIRUGÍA PEDIÁTRICA	4.6	4.6	4.6	4.6	4.6	4.6	4.6	4.6	4.6	2.3	2.3	2.3	2.3	2.3	2.3	2.3	2.3	2.3	2.3	1.9	1.9	1.9	1.9	1.9	1.9	1.9	1.9	1.9	1.9	1.4	1.4	1.4	1.4	1.4	1.4
CIRUGÍA PLÁSTICA ESTÉTICA Y REPARADORA	16.9	16.9	16.9	16.9	16.9	16.9	16.9	16.9	16.9	9.8	9.8	9.8	9.8	9.8	9.8	9.8	9.8	9.8	9.8	4.8	4.8	4.8	4.8	4.8	4.8	4.8	4.8	4.8	4.8	3.5	3.5	3.5	3.5	3.5	3.5
CIRUGÍA TORÁCICA	2.1	2.1	2.1	2.1	2.1	2.1	2.1	2.1	2.1	0.9	0.9	0.9	0.9	0.9	0.9	0.9	0.9	0.9	0.9	0.3	0.3	0.3	0.3	0.3	0.3	0.3	0.3	0.3	0.3	0	0	0	0	0	0
DERMATOLOGÍA MÉDICO-QUIRÚRGICA Y V.	37.6	37.6	37.6	37.6	37.6	37.6	37.6	37.6	37.6	29.9	29.9	29.9	29.9	29.9	29.9	29.9	29.9	29.9	29.9	24.6	24.6	24.6	24.6	24.6	24.6	24.6	24.6	24.6	24.6	3.8	3.8	3.8	3.8	3.8	3.8
ENDOCRINOLOGÍA Y NUTRICIÓN	33.7	33.7	33.7	33.7	33.7	33.7	33.7	33.7	33.7	22.6	22.6	22.6	22.6	22.6	22.6	22.6	22.6	22.6	22.6	15.8	15.8	15.8	15.8	15.8	15.8	15.8	15.8	15.8	15.8	8.9	8.9	8.9	8.9	8.9	8.9
FARMACOLOGÍA CLÍNICA	13.9	13.9	13.9	13.9	13.9	13.9	13.9	13.9	13.9	10	10	10	10	10	10	10	10	10	10	3.9	3.9	3.9	3.9	3.9	3.9	3.9	3.9	3.9	3.9	1.7	1.7	1.7	1.7	1.7	1.7
GERIATRÍA	15.2	15.2	15.2	15.2	15.2	15.2	15.2	15.2	15.2	11.8	11.8	11.8	11.8	11.8	11.8	11.8	11.8	11.8	11.8	5.5	5.5	5.5	5.5	5.5	5.5	5.5	5.5	5.5	5.5	3	3	3	3	3	3
HEMATOLOGÍA Y HEMOTERAPIA	31	31	31	31	31	31	31	31	31	23.2	23.2	23.2	23.2	23.2	23.2	23.2	23.2	23.2	23.2	29.2	29.2	29.2	29.2	29.2	29.2	29.2	29.2	29.2	29.2	16.3	16.3	16.3	16.3	16.3	16.3
HIDROLOGÍA MÉDICA	0	0	0	0	0	0	0	0	0	0	0	0	0	0	0	0	0	0	0	0	0	0	0	0	0	0	0	0	0	0	0	0	0	0	0
INMUNOLOGÍA	4.4	4.4	4.4	4.4	4.4	4.4	4.4	4.4	4.4	4.5	4.5	4.5	4.5	4.5	4.5	4.5	4.5	4.5	4.5	2.3	2.3	2.3	2.3	2.3	2.3	2.3	2.3	2.3	2.3	3.8	3.8	3.8	3.8	3.8	3.8
MEDICINA DEL TRABAJO	0	0	0	0	0	0	0	0	0	0	0	0	0	0	0	0	0	0	0	0	0	0	0	0	0	0	0	0	0	0	0	0	0	0	0
MEDICINA DE LA EDUC FÍSICA	0	0	0	0	0	0	0	0	0	0	0	0	0	0	0	0	0	0	0	0	0	0	0	0	0	0	0	0	0	0	0	0	0	0	0
MEDICINA FAMILIAR Y COMUNITARIA	818.5	818.5	818.5	818.5	818.5	818.5	818.5	818.5	818.5	890.5	890.5	890.5	890.5	890.5	890.5	890.5	890.5	890.5	890.5	516.9	516.9	516.9	516.9	516.9	516.9	516.9	516.9	516.9	516.9	80.9	80.9	80.9	80.9	80.9	80.9
MEDICINA FÍSICA Y REHABILITACIÓN	20.2	20.2	20.2	20.2	20.2	20.2	20.2	20.2	20.2	19.8	19.8	19.8	19.8	19.8	19.8	19.8	19.8	19.8	19.8	18.2	18.2	18.2	18.2	18.2	18.2	18.2	18.2	18.2	18.2	11.7	11.7	11.7	11.7	11.7	11.7
MEDICINA INTENSIVA	33.1	33.1	33.1	33.1	33.1	33.1	33.1	33.1	33.1	23.2	23.2	23.2	23.2	23.2	23.2	23.2	23.2	23.2	23.2	13.8	13.8	13.8	13.8	13.8	13.8	13.8	13.8	13.8	13.8	6.6	6.6	6.6	6.6	6.6	6.6
MEDICINA INTERNA	96.5	96.5	96.5	96.5	96.5	96.5	96.5	96.5	96.5	57.8	57.8	57.8	57.8	57.8	57.8	57.8	57.8	57.8	57.8	28.6	28.6	28.6	28.6	28.6	28.6	28.6	28.6	28.6	28.6	11.3	11.3	11.3	11.3	11.3	11.3
MEDICINA LEGAL Y FORENSE	0	0	0	0	0	0	0	0	0	0	0	0	0	0	0	0	0	0	0	0	0	0	0	0	0	0	0	0	0	0	0	0	0	0	0
MEDICINA NUCLEAR	8.3	8.3	8.3	8.3	8.3	8.3	8.3	8.3	8.3	4.5	4.5	4.5	4.5	4.5	4.5	4.5	4.5	4.5	4.5	7.7	7.7	7.7	7.7	7.7	7.7	7.7	7.7	7.7	7.7	1.8	1.8	1.8	1.8	1.8	1.8
MEDICINA PREVENTIVA Y SALUD PÚBLICA	28.3	28.3	28.3	28.3	28.3	28.3	28.3	28.3	28.3	29.2	29.2	29.2	29.2	29.2	29.2	29.2	29.2	29.2	29.2	16	16	16	16	16	16	16	16	16	16	4.3	4.3	4.3	4.3	4.3	4.3
MICROBIOLOGÍA Y PARASITOLOGÍA	23.4	23.4	23.4	23.4	23.4	23.4	23.4	23.4	23.4	21.9	21.9	21.9	21.9	21.9	21.9	21.9	21.9	21.9	21.9	17.3	17.3	17.3	17.3	17.3	17.3	17.3	17.3	17.3	17.3	20.7	20.7	20.7	20.7	20.7	20.7
NEFROLOGÍA	28	28	28	28	28	28	28	28	28	19.9	19.9	19.9	19.9	19.9	19.9	19.9	19.9	19.9	19.9	13.7	13.7	13.7	13.7	13.7	13.7	13.7	13.7	13.7	13.7	5.8	5.8	5.8	5.8	5.8	5.8
NEUMOLOGÍA	27.3	27.3	27.3	27.3	27.3	27.3	27.3	27.3	27.3	16.8	16.8	16.8	16.8	16.8	16.8	16.8	16.8	16.8	16.8	13.1	13.1	13.1	13.1	13.1	13.1	13.1	13.1	13.1	13.1	4.4	4.4	4.4	4.4	4.4	4.4
NEUROCIRUGÍA	3.9	3.9	3.9	3.9	3.9	3.9	3.9	3.9	3.9	2.2	2.2	2.2	2.2	2.2	2.2	2.2	2.2	2.2	2.2	3	3	3	3	3	3	3	3	3	3	0.7	0.7	0.7	0.7	0.7	0.7
NEUROFISIOLOGÍA CLÍNICA	11.7	11.7	11.7	11.7	11.7	11.7	11.7	11.7	11.7	10.8	10.8	10.8	10.8	10.8	10.8	10.8	10.8	10.8	10.8	7.1	7.1	7.1	7.1	7.1	7.1	7.1	7.1	7.1	7.1	7	7	7	7	7	7
NEUROLOGÍA	45.8	45.8	45.8	45.8	45.8	45.8	45.8	45.8	45.8	18.1	18.1	18.1	18.1	18.1	18.1	18.1	18.1	18.1	18.1	13.4	13.4	13.4	13.4	13.4	13.4	13.4	13.4	13.4	13.4	9.3	9.3	9.3	9.3	9.3	9.3
OBSTETRICIA Y GINECOLOGÍA	156	156	156	156	156	156	156	156	156	75.7	75.7	75.7	75.7	75.7	75.7	75.7	75.7	75.7	75.7	56.6	56.6	56.6	56.6	56.6	56.6	56.6	56.6	56.6	56.6	19.2	19.2	19.2	19.2	19.2	19.2
OFTALMOLOGÍA	63.4	63.4	63.4	63.4	63.4	63.4	63.4	63.4	63.4	56.5	56.5	56.5	56.5	56.5	56.5	56.5	56.5	56.5	56.5	57	57	57	57	57	57	57	57	57	57	16.7	16.7	16.7	16.7	16.7	16.7
ONCOLOGÍA MÉDICA	26.6	26.6	26.6	26.6	26.6	26.6	26.6	26.6	26.6	15.5	15.5	15.5	15.5	15.5	15.5	15.5	15.5	15.5	15.5	6.3	6.3	6.3	6.3	6.3	6.3	6.3	6.3	6.3	6.3	2.2	2.2	2.2	2.2	2.2	2.2
ONCOLOGÍA RADIOTERÁPICA	10.2	10.2	10.2	10.2	10.2	10.2	10.2	10.2	10.2	6.6	6.6	6.6	6.6	6.6	6.6	6.6	6.6	6.6	6.6	4	4	4	4	4	4	4	4	4	4	1.2	1.2	1.2	1.2	1.2	1.2
OTORRINOLARINGOLOGÍA	30.2	30.2	30.2	30.2	30.2	30.2	30.2	30.2	30.2	18.6	18.6	18.6	18.6	18.6	18.6	18.6	18.6	18.6	18.6	22.7	22.7	22.7	22.7	22.7	22.7	22.7	22.7	22.7	22.7	3.3	3.3	3.3	3.3	3.3	3.3
PEDIATRÍA Y ÁREAS ESPECÍFICAS (solo los de AE)	328.3	328.3	328.3	328.3	328.3	328.3	328.3	328.3	328.3	279.6	279.6	279.6	279.6	279.6	279.6	279.6	279.6	279.6	279.6	218.2	218.2	218.2	218.2	218.2	218.2	218.2	218.2	218.2	218.2	96.5	96.5	96.5	96.5	96.5	96.5
PSIQUIATRÍA	111.9	111.9	111.9	111.9	111.9	111.9	111.9	111.9	111.9	70	70	70	70	70	70	70	70	70	70	46	46	46	46	46	46	46	46	46	46	14.7	14.7	14.7	14.7	14.7	14.7
RADIODIAGNÓSTICO	48.8	48.8	48.8	48.8	48.8	48.8	48.8	48.8	48.8	56.2	56.2	56.2	56.2	56.2	56.2	56.2	56.2	56.2	56.2	33.4	33.4	33.4	33.4	33.4	33.4	33.4	33.4	33.4	33.4	13.2	13.2	13.2	13.2	13.2	13.2
REUMATOLOGÍA	18.4	18.4	18.4	18.4	18.4	18.4	18.4	18.4	18.4	14.2	14.2	14.2	14.2	14.2	14.2	14.2	14.2	14.2	14.2	5	5	5	5	5	5	5	5	5	5	2.2	2.2	2.2	2.2	2.2	2.2
UROLOGÍA	7.8	7.8	7.8	7.8	7.8	7.8	7.8	7.8	7.8	3.1	3.1	3.1	3.1	3.1	3.1	3.1	3.1	3.1	3.1	2.8	2.8	2.8	2.8	2.8	2.8	2.8	2.8	2.8	2.8	0	0	0	0	0	0

## Sheet: in training
MEN	YEARS OLD
SPECIALITY	30	31	32	33	34	35	36	37	38	39	40	41	42	43	44	45	46	47	48	49	50	51	52	53	54	55	56	57	58	59	60	61	62	63	64
ALERGOLOGÍA	{{18.00;	20.00;	13.00;	14.00;	.00;	.00;	.00;	.00;	.00;	.00;	.00;	.00;	.00;	.00;	.00;	.00;	.00;	.00;	.00;	.00;	.00;	.00;	.00;	.00;	.00;	.00;	.00;	.00;	.00;	.00;	.00;	.00;	.00;	.00; .00};
ANÁLISIS CLÍNICOS	{10.40;	11.00;	10.00;	12.00;	.00;	.00;	.00;	.00;	.00;	.00;	.00;	.00;	.00;	.00;	.00;	.00;	.00;	.00;	.00;	.00;	.00;	.00;	.00;	.00;	.00;	.00;	.00;	.00;	.00;	.00;	.00;	.00;	.00;	.00; .00};
ANATOMÍA PATOLÓGICA	{25.00;	27.00;	13.00;	14.00;	.00;	.00;	.00;	.00;	.00;	.00;	.00;	.00;	.00;	.00;	.00;	.00;	.00;	.00;	.00;	.00;	.00;	.00;	.00;	.00;	.00;	.00;	.00;	.00;	.00;	.00;	.00;	.00;	.00;	.00; .00};
ANESTESIOLOGÍA Y REANIMACIÓN	{123.00;	116.00;	108.00;	105.00;	.00;	.00;	.00;	.00;	.00;	.00;	.00;	.00;	.00;	.00;	.00;	.00;	.00;	.00;	.00;	.00;	.00;	.00;	.00;	.00;	.00;	.00;	.00;	.00;	.00;	.00;	.00;	.00;	.00;	.00 ; .00};
ANGIOLOGÍA Y CIRUGÍA VASCULAR	{17.00;	16.00;	15.00;	13.00;	12.00;	.00;	.00;	.00;	.00;	.00;	.00;	.00;	.00;	.00;	.00;	.00;	.00;	.00;	.00;	.00;	.00;	.00;	.00;	.00;	.00;	.00;	.00;	.00;	.00;	.00;	.00;	.00;	.00;	.00; .00};
APARATO DIGESTIVO	{43.00;	38.00;	36.00;	34.00;	.00;	.00;	.00;	.00;	.00;	.00;	.00;	.00;	.00;	.00;	.00;	.00;	.00;	.00;	.00;	.00;	.00;	.00;	.00;	.00;	.00;	.00;	.00;	.00;	.00;	.00;	.00;	.00;	.00;	.00; .00};
BIOQUÍMICA CLÍNICA	{9.00;	10.00;	11.00;	13.00;	.00;	.00;	.00;	.00;	.00;	.00;	.00;	.00;	.00;	.00;	.00;	.00;	.00;	.00;	.00;	.00;	.00;	.00;	.00;	.00;	.00;	.00;	.00;	.00;	.00;	.00;	.00;	.00;	.00;	.00; .00};
CARDIOLOGÍA	{83.00;	70.00;	63.00;	63.00;	58.00;	.00;	.00;	.00;	.00;	.00;	.00;	.00;	.00;	.00;	.00;	.00;	.00;	.00;	.00;	.00;	.00;	.00;	.00;	.00;	.00;	.00;	.00;	.00;	.00;	.00;	.00;	.00;	.00;	.00; .00};
CIRUGÍA CARDIOVASCULAR	{23.00;	19.00;	15.00;	13.00;	9.00;	.00;	.00;	.00;	.00;	.00;	.00;	.00;	.00;	.00;	.00;	.00;	.00;	.00;	.00;	.00;	.00;	.00;	.00;	.00;	.00;	.00;	.00;	.00;	.00;	.00;	.00;	.00;	.00;	.00; .00};
CIRUGÍA GRAL. Y DEL A. DIGESTIVO	{93.00;	87.00;	48.00;	45.00;	41.00;	.00;	.00;	.00;	.00;	.00;	.00;	.00;	.00;	.00;	.00;	.00;	.00;	.00;	.00;	.00;	.00;	.00;	.00;	.00;	.00;	.00;	.00;	.00;	.00;	.00;	.00;	.00;	.00;	.00; .00};
CIRUGÍA ORAL Y MAXILOFACIAL	{17.00;	19.00;	14.00;	15.00;	14.00;	.00;	.00;	.00;	.00;	.00;	.00;	.00;	.00;	.00;	.00;	.00;	.00;	.00;	.00;	.00;	.00;	.00;	.00;	.00;	.00;	.00;	.00;	.00;	.00;	.00;	.00;	.00;	.00;	.00; .00};
CIRUGÍA ORTOPÉDICA Y TRAUMATOLOGÍA	{138.00;	128.00;	121.00;	113.00;	108.00;	.00;	.00;	.00;	.00;	.00;	.00;	.00;	.00;	.00;	.00;	.00;	.00;	.00;	.00;	.00;	.00;	.00;	.00;	.00;	.00;	.00;	.00;	.00;	.00;	.00;	.00;	.00;	.00;	.00; .00};
CIRUGÍA PEDIÁTRICA	{4.00;	6.00;	5.00;	4.00;	3.00;	.00;	.00;	.00;	.00;	.00;	.00;	.00;	.00;	.00;	.00;	.00;	.00;	.00;	.00;	.00;	.00;	.00;	.00;	.00;	.00;	.00;	.00;	.00;	.00;	.00;	.00;	.00;	.00;	.00; .00};
CIRUGÍA PLÁSTICA ESTÉTICA Y REPARADORA	{20.00;	18.00;	17.00;	17.00;	18.00;	.00;	.00;	.00;	.00;	.00;	.00;	.00;	.00;	.00;	.00;	.00;	.00;	.00;	.00;	.00;	.00;	.00;	.00;	.00;	.00;	.00;	.00;	.00;	.00;	.00;	.00;	.00;	.00;	.00; .00};
CIRUGÍA TORÁCICA	{14.00;	15.00;	9.00;	8.00;	7.00;	.00;	.00;	.00;	.00;	.00;	.00;	.00;	.00;	.00;	.00;	.00;	.00;	.00;	.00;	.00;	.00;	.00;	.00;	.00;	.00;	.00;	.00;	.00;	.00;	.00;	.00;	.00;	.00;	.00; .00};
DERMATOLOGÍA MÉDICO-QUIRÚRGICA Y V.	{21.00;	18.00;	16.00;	17.00;	.00;	.00;	.00;	.00;	.00;	.00;	.00;	.00;	.00;	.00;	.00;	.00;	.00;	.00;	.00;	.00;	.00;	.00;	.00;	.00;	.00;	.00;	.00;	.00;	.00;	.00;	.00;	.00;	.00;	.00; .00};
ENDOCRINOLOGÍA Y NUTRICIÓN	{14.00;	13.00;	12.00;	12.00;	.00;	.00;	.00;	.00;	.00;	.00;	.00;	.00;	.00;	.00;	.00;	.00;	.00;	.00;	.00;	.00;	.00;	.00;	.00;	.00;	.00;	.00;	.00;	.00;	.00;	.00;	.00;	.00;	.00;	.00; .00};
FARMACOLOGÍA CLÍNICA	{9.00;	10.00;	7.00;	7.00;	.00;	.00;	.00;	.00;	.00;	.00;	.00;	.00;	.00;	.00;	.00;	.00;	.00;	.00;	.00;	.00;	.00;	.00;	.00;	.00;	.00;	.00;	.00;	.00;	.00;	.00;	.00;	.00;	.00;	.00; .00};
GERIATRÍA	{17.00;	17.00;	12.00;	13.00;	.00;	.00;	.00;	.00;	.00;	.00;	.00;	.00;	.00;	.00;	.00;	.00;	.00;	.00;	.00;	.00;	.00;	.00;	.00;	.00;	.00;	.00;	.00;	.00;	.00;	.00;	.00;	.00;	.00;	.00; .00};
HEMATOLOGÍA Y HEMOTERAPIA	{33.00;	28.00;	19.00;	17.00;	.00;	.00;	.00;	.00;	.00;	.00;	.00;	.00;	.00;	.00;	.00;	.00;	.00;	.00;	.00;	.00;	.00;	.00;	.00;	.00;	.00;	.00;	.00;	.00;	.00;	.00;	.00;	.00;	.00;	.00; .00};
HIDROLOGÍA MÉDICA	{.00;	.00;	.00;	.00;	.00;	.00;	.00;	.00;	.00;	.00;	.00;	.00;	.00;	.00;	.00;	.00;	.00;	.00;	.00;	.00;	.00;	.00;	.00;	.00;	.00;	.00;	.00;	.00;	.00;	.00;	.00;	.00;	.00;	.00; .00};
INMUNOLOGÍA	{6.00;	7.00;	7.00;	7.00;	.00;	.00;	.00;	.00;	.00;	.00;	.00;	.00;	.00;	.00;	.00;	.00;	.00;	.00;	.00;	.00;	.00;	.00;	.00;	.00;	.00;	.00;	.00;	.00;	.00;	.00;	.00;	.00;	.00;	.00; .00};
MEDICINA DEL TRABAJO	{.00;	.00;	.00;	.00;	.00;	.00;	.00;	.00;	.00;	.00;	.00;	.00;	.00;	.00;	.00;	.00;	.00;	.00;	.00;	.00;	.00;	.00;	.00;	.00;	.00;	.00;	.00;	.00;	.00;	.00;	.00;	.00;	.00;	.00; .00};
MEDICINA DE LA EDUC FÍSICA	{.00;	.00;	.00;	.00;	.00;	.00;	.00;	.00;	.00;	.00;	.00;	.00;	.00;	.00;	.00;	.00;	.00;	.00;	.00;	.00;	.00;	.00;	.00;	.00;	.00;	.00;	.00;	.00;	.00;	.00;	.00;	.00;	.00;	.00; .00};
MEDICINA FAMILIAR Y COMUNITARIA	{440.00;	501.00;	423.00;	439.00;	.00;	.00;	.00;	.00;	.00;	.00;	.00;	.00;	.00;	.00;	.00;	.00;	.00;	.00;	.00;	.00;	.00;	.00;	.00;	.00;	.00;	.00;	.00;	.00;	.00;	.00;	.00;	.00;	.00;	.00; .00};
MEDICINA FÍSICA Y REHABILITACIÓN	{29.00;	28.00;	24.00;	23.00;	.00;	.00;	.00;	.00;	.00;	.00;	.00;	.00;	.00;	.00;	.00;	.00;	.00;	.00;	.00;	.00;	.00;	.00;	.00;	.00;	.00;	.00;	.00;	.00;	.00;	.00;	.00;	.00;	.00;	.00; .00};
MEDICINA INTENSIVA	{57.00;	57.00;	44.00;	44.00;	39.00;	.00;	.00;	.00;	.00;	.00;	.00;	.00;	.00;	.00;	.00;	.00;	.00;	.00;	.00;	.00;	.00;	.00;	.00;	.00;	.00;	.00;	.00;	.00;	.00;	.00;	.00;	.00;	.00;	.00; .00};
MEDICINA INTERNA	{102.00;	100.00;	84.00;	79.00;	80.00;	.00;	.00;	.00;	.00;	.00;	.00;	.00;	.00;	.00;	.00;	.00;	.00;	.00;	.00;	.00;	.00;	.00;	.00;	.00;	.00;	.00;	.00;	.00;	.00;	.00;	.00;	.00;	.00;	.00; .00};
MEDICINA LEGAL Y FORENSE	{.00;	.00;	.00;	.00;	.00;	.00;	.00;	.00;	.00;	.00;	.00;	.00;	.00;	.00;	.00;	.00;	.00;	.00;	.00;	.00;	.00;	.00;	.00;	.00;	.00;	.00;	.00;	.00;	.00;	.00;	.00;	.00;	.00;	.00; .00};
MEDICINA NUCLEAR	{12.00;	13.00;	8.00;	6.00;	.00;	.00;	.00;	.00;	.00;	.00;	.00;	.00;	.00;	.00;	.00;	.00;	.00;	.00;	.00;	.00;	.00;	.00;	.00;	.00;	.00;	.00;	.00;	.00;	.00;	.00;	.00;	.00;	.00;	.00; .00};
MEDICINA PREVENTIVA Y SALUD PÚBLICA	{21.00;	13.00;	17.00;	14.00;	.00;	.00;	.00;	.00;	.00;	.00;	.00;	.00;	.00;	.00;	.00;	.00;	.00;	.00;	.00;	.00;	.00;	.00;	.00;	.00;	.00;	.00;	.00;	.00;	.00;	.00;	.00;	.00;	.00;	.00; .00};
MICROBIOLOGÍA Y PARASITOLOGÍA	{14.90;	17.10;	16.00;	18.40;	.00;	.00;	.00;	.00;	.00;	.00;	.00;	.00;	.00;	.00;	.00;	.00;	.00;	.00;	.00;	.00;	.00;	.00;	.00;	.00;	.00;	.00;	.00;	.00;	.00;	.00;	.00;	.00;	.00;	.00; .00};
NEFROLOGÍA	{19.00;	19.00;	16.00;	16.00;	.00;	.00;	.00;	.00;	.00;	.00;	.00;	.00;	.00;	.00;	.00;	.00;	.00;	.00;	.00;	.00;	.00;	.00;	.00;	.00;	.00;	.00;	.00;	.00;	.00;	.00;	.00;	.00;	.00;	.00; .00};
NEUMOLOGÍA	{40.00;	36.00;	27.00;	26.00;	.00;	.00;	.00;	.00;	.00;	.00;	.00;	.00;	.00;	.00;	.00;	.00;	.00;	.00;	.00;	.00;	.00;	.00;	.00;	.00;	.00;	.00;	.00;	.00;	.00;	.00;	.00;	.00;	.00;	.00; .00};
NEUROCIRUGÍA	{30.00;	31.00;	19.00;	17.00;	11.00;	.00;	.00;	.00;	.00;	.00;	.00;	.00;	.00;	.00;	.00;	.00;	.00;	.00;	.00;	.00;	.00;	.00;	.00;	.00;	.00;	.00;	.00;	.00;	.00;	.00;	.00;	.00;	.00;	.00; .00};
NEUROFISIOLOGÍA CLÍNICA	{21.00;	25.00;	14.00;	15.00;	.00;	.00;	.00;	.00;	.00;	.00;	.00;	.00;	.00;	.00;	.00;	.00;	.00;	.00;	.00;	.00;	.00;	.00;	.00;	.00;	.00;	.00;	.00;	.00;	.00;	.00;	.00;	.00;	.00;	.00; .00};
NEUROLOGÍA	{40.00;	42.00;	36.00;	37.00;	.00;	.00;	.00;	.00;	.00;	.00;	.00;	.00;	.00;	.00;	.00;	.00;	.00;	.00;	.00;	.00;	.00;	.00;	.00;	.00;	.00;	.00;	.00;	.00;	.00;	.00;	.00;	.00;	.00;	.00; .00};
OBSTETRICIA Y GINECOLOGÍA	{39.00;	35.00;	32.00;	31.00;	.00;	.00;	.00;	.00;	.00;	.00;	.00;	.00;	.00;	.00;	.00;	.00;	.00;	.00;	.00;	.00;	.00;	.00;	.00;	.00;	.00;	.00;	.00;	.00;	.00;	.00;	.00;	.00;	.00;	.00; .00};
OFTALMOLOGÍA	{67.00;	65.00;	59.00;	51.00;	.00;	.00;	.00;	.00;	.00;	.00;	.00;	.00;	.00;	.00;	.00;	.00;	.00;	.00;	.00;	.00;	.00;	.00;	.00;	.00;	.00;	.00;	.00;	.00;	.00;	.00;	.00;	.00;	.00;	.00; .00};
ONCOLOGÍA MÉDICA	{31.00;	26.00;	24.00;	23.00;	.00;	.00;	.00;	.00;	.00;	.00;	.00;	.00;	.00;	.00;	.00;	.00;	.00;	.00;	.00;	.00;	.00;	.00;	.00;	.00;	.00;	.00;	.00;	.00;	.00;	.00;	.00;	.00;	.00;	.00; .00};
ONCOLOGÍA RADIOTERÁPICA	{12.00;	11.00;	8.00;	5.00;	.00;	.00;	.00;	.00;	.00;	.00;	.00;	.00;	.00;	.00;	.00;	.00;	.00;	.00;	.00;	.00;	.00;	.00;	.00;	.00;	.00;	.00;	.00;	.00;	.00;	.00;	.00;	.00;	.00;	.00; .00};
OTORRINOLARINGOLOGÍA	{41.00;	41.00;	37.00;	31.00;	.00;	.00;	.00;	.00;	.00;	.00;	.00;	.00;	.00;	.00;	.00;	.00;	.00;	.00;	.00;	.00;	.00;	.00;	.00;	.00;	.00;	.00;	.00;	.00;	.00;	.00;	.00;	.00;	.00;	.00; .00};
PEDIATRÍA Y ÁREAS ESPECÍFICAS (solo los de AE)	{75.00;	69.00;	64.00;	60.00;	.00;	.00;	.00;	.00;	.00;	.00;	.00;	.00;	.00;	.00;	.00;	.00;	.00;	.00;	.00;	.00;	.00;	.00;	.00;	.00;	.00;	.00;	.00;	.00;	.00;	.00;	.00;	.00;	.00;	.00; .00};
PSIQUIATRÍA	{72.00;	64.00;	57.00;	55.00;	.00;	.00;	.00;	.00;	.00;	.00;	.00;	.00;	.00;	.00;	.00;	.00;	.00;	.00;	.00;	.00;	.00;	.00;	.00;	.00;	.00;	.00;	.00;	.00;	.00;	.00;	.00;	.00;	.00;	.00; .00};
RADIODIAGNÓSTICO	{83.00;	82.00;	76.00;	77.00;	.00;	.00;	.00;	.00;	.00;	.00;	.00;	.00;	.00;	.00;	.00;	.00;	.00;	.00;	.00;	.00;	.00;	.00;	.00;	.00;	.00;	.00;	.00;	.00;	.00;	.00;	.00;	.00;	.00;	.00; .00};
REUMATOLOGÍA	{12.00;	12.00;	10.00;	9.00;	.00;	.00;	.00;	.00;	.00;	.00;	.00;	.00;	.00;	.00;	.00;	.00;	.00;	.00;	.00;	.00;	.00;	.00;	.00;	.00;	.00;	.00;	.00;	.00;	.00;	.00;	.00;	.00;	.00;	.00; .00};
UROLOGÍA	{58.00;	52.00;	39.00;	36.00;	28.00;	.00;	.00;	.00;	.00;	.00;	.00;	.00;	.00;	.00;	.00;	.00;	.00;	.00;	.00;	.00;	.00;	.00;	.00;	.00;	.00;	.00;	.00;	.00;	.00;	.00;	.00;	.00;	.00;	.00; .00}}
WOMAN	YEARS OLD
SPECIALITY	30	31	32	33	34	35	36	37	38	39	40	41	42	43	44	45	46	47	48	49	50	51	52	53	54	55	56	57	58	59	60	61	62	63	64
ALERGOLOGÍA	{{39.00;	44.00;	28.00;	31.00;	.00;	.00;	.00;	.00;	.00;	.00;	.00;	.00;	.00;	.00;	.00;	.00;	.00;	.00;	.00;	.00;	.00;	.00;	.00;	.00;	.00;	.00;	.00;	.00;	.00;	.00;	.00;	.00;	.00;	.00; .00};
ANÁLISIS CLÍNICOS	{23.00;	25.00;	23.00;	27.00;	.00;	.00;	.00;	.00;	.00;	.00;	.00;	.00;	.00;	.00;	.00;	.00;	.00;	.00;	.00;	.00;	.00;	.00;	.00;	.00;	.00;	.00;	.00;	.00;	.00;	.00;	.00;	.00;	.00;	.00; .00};
ANATOMÍA PATOLÓGICA	{61.00;	67.00;	34.00;	34.00;	.00;	.00;	.00;	.00;	.00;	.00;	.00;	.00;	.00;	.00;	.00;	.00;	.00;	.00;	.00;	.00;	.00;	.00;	.00;	.00;	.00;	.00;	.00;	.00;	.00;	.00;	.00;	.00;	.00;	.00; .00};
ANESTESIOLOGÍA Y REANIMACIÓN	{182.00;	179.00;	168.00;	163.00;	.00;	.00;	.00;	.00;	.00;	.00;	.00;	.00;	.00;	.00;	.00;	.00;	.00;	.00;	.00;	.00;	.00;	.00;	.00;	.00;	.00;	.00;	.00;	.00;	.00;	.00;	.00;	.00;	.00;	.00; .00};
ANGIOLOGÍA Y CIRUGÍA VASCULAR	{19.00;	18.00;	18.00;	15.00;	14.00;	.00;	.00;	.00;	.00;	.00;	.00;	.00;	.00;	.00;	.00;	.00;	.00;	.00;	.00;	.00;	.00;	.00;	.00;	.00;	.00;	.00;	.00;	.00;	.00;	.00;	.00;	.00;	.00;	.00; .00};
APARATO DIGESTIVO	{87.00;	77.00;	72.00;	67.00;	.00;	.00;	.00;	.00;	.00;	.00;	.00;	.00;	.00;	.00;	.00;	.00;	.00;	.00;	.00;	.00;	.00;	.00;	.00;	.00;	.00;	.00;	.00;	.00;	.00;	.00;	.00;	.00;	.00;	.00; .00};
BIOQUÍMICA CLÍNICA	{10.00;	11.00;	11.00;	13.00;	.00;	.00;	.00;	.00;	.00;	.00;	.00;	.00;	.00;	.00;	.00;	.00;	.00;	.00;	.00;	.00;	.00;	.00;	.00;	.00;	.00;	.00;	.00;	.00;	.00;	.00;	.00;	.00;	.00;	.00; .00};
CARDIOLOGÍA	{61.00;	52.00;	48.00;	48.00;	43.00;	.00;	.00;	.00;	.00;	.00;	.00;	.00;	.00;	.00;	.00;	.00;	.00;	.00;	.00;	.00;	.00;	.00;	.00;	.00;	.00;	.00;	.00;	.00;	.00;	.00;	.00;	.00;	.00;	.00; .00};
CIRUGÍA CARDIOVASCULAR	{6.00;	6.00;	4.00;	4.00;	3.00;	.00;	.00;	.00;	.00;	.00;	.00;	.00;	.00;	.00;	.00;	.00;	.00;	.00;	.00;	.00;	.00;	.00;	.00;	.00;	.00;	.00;	.00;	.00;	.00;	.00;	.00;	.00;	.00;	.00; .00};
CIRUGÍA GRAL. Y DEL A. DIGESTIVO	{92.00;	84.00;	46.00;	43.00;	39.00;	.00;	.00;	.00;	.00;	.00;	.00;	.00;	.00;	.00;	.00;	.00;	.00;	.00;	.00;	.00;	.00;	.00;	.00;	.00;	.00;	.00;	.00;	.00;	.00;	.00;	.00;	.00;	.00;	.00; .00};
CIRUGÍA ORAL Y MAXILOFACIAL	{13.00;	14.00;	9.00;	10.00;	10.00;	.00;	.00;	.00;	.00;	.00;	.00;	.00;	.00;	.00;	.00;	.00;	.00;	.00;	.00;	.00;	.00;	.00;	.00;	.00;	.00;	.00;	.00;	.00;	.00;	.00;	.00;	.00;	.00;	.00; .00};
CIRUGÍA ORTOPÉDICA Y TRAUMATOLOGÍA	{62.00;	58.00;	55.00;	51.00;	50.00;	.00;	.00;	.00;	.00;	.00;	.00;	.00;	.00;	.00;	.00;	.00;	.00;	.00;	.00;	.00;	.00;	.00;	.00;	.00;	.00;	.00;	.00;	.00;	.00;	.00;	.00;	.00;	.00;	.00; .00};
CIRUGÍA PEDIÁTRICA	{16.00;	13.00;	9.00;	8.00;	5.00;	.00;	.00;	.00;	.00;	.00;	.00;	.00;	.00;	.00;	.00;	.00;	.00;	.00;	.00;	.00;	.00;	.00;	.00;	.00;	.00;	.00;	.00;	.00;	.00;	.00;	.00;	.00;	.00;	.00; .00};
CIRUGÍA PLÁSTICA ESTÉTICA Y REPARADORA	{13.00;	11.00;	11.00;	10.00;	11.00;	.00;	.00;	.00;	.00;	.00;	.00;	.00;	.00;	.00;	.00;	.00;	.00;	.00;	.00;	.00;	.00;	.00;	.00;	.00;	.00;	.00;	.00;	.00;	.00;	.00;	.00;	.00;	.00;	.00; .00};
CIRUGÍA TORÁCICA	{11.00;	11.00;	6.00;	6.00;	4.00;	.00;	.00;	.00;	.00;	.00;	.00;	.00;	.00;	.00;	.00;	.00;	.00;	.00;	.00;	.00;	.00;	.00;	.00;	.00;	.00;	.00;	.00;	.00;	.00;	.00;	.00;	.00;	.00;	.00; .00};
DERMATOLOGÍA MÉDICO-QUIRÚRGICA Y V.	{48.00;	42.00;	38.00;	40.00;	.00;	.00;	.00;	.00;	.00;	.00;	.00;	.00;	.00;	.00;	.00;	.00;	.00;	.00;	.00;	.00;	.00;	.00;	.00;	.00;	.00;	.00;	.00;	.00;	.00;	.00;	.00;	.00;	.00;	.00; .00};
ENDOCRINOLOGÍA Y NUTRICIÓN	{48.00;	44.00;	39.00;	40.00;	.00;	.00;	.00;	.00;	.00;	.00;	.00;	.00;	.00;	.00;	.00;	.00;	.00;	.00;	.00;	.00;	.00;	.00;	.00;	.00;	.00;	.00;	.00;	.00;	.00;	.00;	.00;	.00;	.00;	.00; .00};
FARMACOLOGÍA CLÍNICA	{13.00;	15.00;	10.00;	12.00;	.00;	.00;	.00;	.00;	.00;	.00;	.00;	.00;	.00;	.00;	.00;	.00;	.00;	.00;	.00;	.00;	.00;	.00;	.00;	.00;	.00;	.00;	.00;	.00;	.00;	.00;	.00;	.00;	.00;	.00; .00};
GERIATRÍA	{17.00;	39.00;	28.00;	28.00;	.00;	.00;	.00;	.00;	.00;	.00;	.00;	.00;	.00;	.00;	.00;	.00;	.00;	.00;	.00;	.00;	.00;	.00;	.00;	.00;	.00;	.00;	.00;	.00;	.00;	.00;	.00;	.00;	.00;	.00; .00};
HEMATOLOGÍA Y HEMOTERAPIA	{82.00;	69.00;	48.00;	41.00;	.00;	.00;	.00;	.00;	.00;	.00;	.00;	.00;	.00;	.00;	.00;	.00;	.00;	.00;	.00;	.00;	.00;	.00;	.00;	.00;	.00;	.00;	.00;	.00;	.00;	.00;	.00;	.00;	.00;	.00; .00};
HIDROLOGÍA MÉDICA	{.00;	.00;	.00;	.00;	.00;	.00;	.00;	.00;	.00;	.00;	.00;	.00;	.00;	.00;	.00;	.00;	.00;	.00;	.00;	.00;	.00;	.00;	.00;	.00;	.00;	.00;	.00;	.00;	.00;	.00;	.00;	.00;	.00;	.00; .00};
INMUNOLOGÍA	{6.00;	6.00;	6.00;	6.00;	.00;	.00;	.00;	.00;	.00;	.00;	.00;	.00;	.00;	.00;	.00;	.00;	.00;	.00;	.00;	.00;	.00;	.00;	.00;	.00;	.00;	.00;	.00;	.00;	.00;	.00;	.00;	.00;	.00;	.00; .00};
MEDICINA DEL TRABAJO	{.00;	.00;	.00;	.00;	.00;	.00;	.00;	.00;	.00;	.00;	.00;	.00;	.00;	.00;	.00;	.00;	.00;	.00;	.00;	.00;	.00;	.00;	.00;	.00;	.00;	.00;	.00;	.00;	.00;	.00;	.00;	.00;	.00;	.00; .00};
MEDICINA DE LA EDUC FÍSICA	{.00;	.00;	.00;	.00;	.00;	.00;	.00;	.00;	.00;	.00;	.00;	.00;	.00;	.00;	.00;	.00;	.00;	.00;	.00;	.00;	.00;	.00;	.00;	.00;	.00;	.00;	.00;	.00;	.00;	.00;	.00;	.00;	.00;	.00; .00};
MEDICINA FAMILIAR Y COMUNITARIA	{1166.00;	1329.00;	1120.00;	1165.00;	.00;	.00;	.00;	.00;	.00;	.00;	.00;	.00;	.00;	.00;	.00;	.00;	.00;	.00;	.00;	.00;	.00;	.00;	.00;	.00;	.00;	.00;	.00;	.00;	.00;	.00;	.00;	.00;	.00;	.00; .00};
MEDICINA FÍSICA Y REHABILITACIÓN	{62.00;	59.00;	50.00;	48.00;	.00;	.00;	.00;	.00;	.00;	.00;	.00;	.00;	.00;	.00;	.00;	.00;	.00;	.00;	.00;	.00;	.00;	.00;	.00;	.00;	.00;	.00;	.00;	.00;	.00;	.00;	.00;	.00;	.00;	.00; .00};
MEDICINA INTENSIVA	{94.00;	94.00;	71.00;	72.00;	63.00;	.00;	.00;	.00;	.00;	.00;	.00;	.00;	.00;	.00;	.00;	.00;	.00;	.00;	.00;	.00;	.00;	.00;	.00;	.00;	.00;	.00;	.00;	.00;	.00;	.00;	.00;	.00;	.00;	.00; .00};
MEDICINA INTERNA	{190.00;	186.00;	155.00;	147.00;	148.00;	.00;	.00;	.00;	.00;	.00;	.00;	.00;	.00;	.00;	.00;	.00;	.00;	.00;	.00;	.00;	.00;	.00;	.00;	.00;	.00;	.00;	.00;	.00;	.00;	.00;	.00;	.00;	.00;	.00; .00};
MEDICINA LEGAL Y FORENSE	{.00;	.00;	.00;	.00;	.00;	.00;	.00;	.00;	.00;	.00;	.00;	.00;	.00;	.00;	.00;	.00;	.00;	.00;	.00;	.00;	.00;	.00;	.00;	.00;	.00;	.00;	.00;	.00;	.00;	.00;	.00;	.00;	.00;	.00; .00};
MEDICINA NUCLEAR	{31.00;	35.00;	21.00;	17.00;	.00;	.00;	.00;	.00;	.00;	.00;	.00;	.00;	.00;	.00;	.00;	.00;	.00;	.00;	.00;	.00;	.00;	.00;	.00;	.00;	.00;	.00;	.00;	.00;	.00;	.00;	.00;	.00;	.00;	.00; .00};
MEDICINA PREVENTIVA Y SALUD PÚBLICA	{57.00;	35.00;	38.00;	29.00;	.00;	.00;	.00;	.00;	.00;	.00;	.00;	.00;	.00;	.00;	.00;	.00;	.00;	.00;	.00;	.00;	.00;	.00;	.00;	.00;	.00;	.00;	.00;	.00;	.00;	.00;	.00;	.00;	.00;	.00; .00};
MICROBIOLOGÍA Y PARASITOLOGÍA	{32.10;	36.90;	34.00;	38.60;	.00;	.00;	.00;	.00;	.00;	.00;	.00;	.00;	.00;	.00;	.00;	.00;	.00;	.00;	.00;	.00;	.00;	.00;	.00;	.00;	.00;	.00;	.00;	.00;	.00;	.00;	.00;	.00;	.00;	.00; .00};
NEFROLOGÍA	{76.00;	78.00;	65.00;	63.00;	.00;	.00;	.00;	.00;	.00;	.00;	.00;	.00;	.00;	.00;	.00;	.00;	.00;	.00;	.00;	.00;	.00;	.00;	.00;	.00;	.00;	.00;	.00;	.00;	.00;	.00;	.00;	.00;	.00;	.00; .00};
NEUMOLOGÍA	{63.00;	56.00;	41.00;	41.00;	.00;	.00;	.00;	.00;	.00;	.00;	.00;	.00;	.00;	.00;	.00;	.00;	.00;	.00;	.00;	.00;	.00;	.00;	.00;	.00;	.00;	.00;	.00;	.00;	.00;	.00;	.00;	.00;	.00;	.00; .00};
NEUROCIRUGÍA	{14.00;	14.00;	9.00;	7.00;	5.00;	.00;	.00;	.00;	.00;	.00;	.00;	.00;	.00;	.00;	.00;	.00;	.00;	.00;	.00;	.00;	.00;	.00;	.00;	.00;	.00;	.00;	.00;	.00;	.00;	.00;	.00;	.00;	.00;	.00; .00};
NEUROFISIOLOGÍA CLÍNICA	{28.00;	33.00;	19.00;	20.00;	.00;	.00;	.00;	.00;	.00;	.00;	.00;	.00;	.00;	.00;	.00;	.00;	.00;	.00;	.00;	.00;	.00;	.00;	.00;	.00;	.00;	.00;	.00;	.00;	.00;	.00;	.00;	.00;	.00;	.00; .00};
NEUROLOGÍA	{67.00;	69.00;	61.00;	61.00;	.00;	.00;	.00;	.00;	.00;	.00;	.00;	.00;	.00;	.00;	.00;	.00;	.00;	.00;	.00;	.00;	.00;	.00;	.00;	.00;	.00;	.00;	.00;	.00;	.00;	.00;	.00;	.00;	.00;	.00; .00};
OBSTETRICIA Y GINECOLOGÍA	{212.00;	190.00;	171.00;	165.00;	.00;	.00;	.00;	.00;	.00;	.00;	.00;	.00;	.00;	.00;	.00;	.00;	.00;	.00;	.00;	.00;	.00;	.00;	.00;	.00;	.00;	.00;	.00;	.00;	.00;	.00;	.00;	.00;	.00;	.00; .00};
OFTALMOLOGÍA	{93.00;	90.00;	82.00;	69.00;	.00;	.00;	.00;	.00;	.00;	.00;	.00;	.00;	.00;	.00;	.00;	.00;	.00;	.00;	.00;	.00;	.00;	.00;	.00;	.00;	.00;	.00;	.00;	.00;	.00;	.00;	.00;	.00;	.00;	.00; .00};
ONCOLOGÍA MÉDICA	{69.00;	57.00;	52.00;	49.00;	.00;	.00;	.00;	.00;	.00;	.00;	.00;	.00;	.00;	.00;	.00;	.00;	.00;	.00;	.00;	.00;	.00;	.00;	.00;	.00;	.00;	.00;	.00;	.00;	.00;	.00;	.00;	.00;	.00;	.00; .00};
ONCOLOGÍA RADIOTERÁPICA	{36.00;	32.00;	23.00;	14.00;	.00;	.00;	.00;	.00;	.00;	.00;	.00;	.00;	.00;	.00;	.00;	.00;	.00;	.00;	.00;	.00;	.00;	.00;	.00;	.00;	.00;	.00;	.00;	.00;	.00;	.00;	.00;	.00;	.00;	.00; .00};
OTORRINOLARINGOLOGÍA	{40.00;	39.00;	36.00;	30.00;	.00;	.00;	.00;	.00;	.00;	.00;	.00;	.00;	.00;	.00;	.00;	.00;	.00;	.00;	.00;	.00;	.00;	.00;	.00;	.00;	.00;	.00;	.00;	.00;	.00;	.00;	.00;	.00;	.00;	.00; .00};
PEDIATRÍA Y ÁREAS ESPECÍFICAS (solo los de AE)	{295.00;	271.00;	250.00;	234.00;	.00;	.00;	.00;	.00;	.00;	.00;	.00;	.00;	.00;	.00;	.00;	.00;	.00;	.00;	.00;	.00;	.00;	.00;	.00;	.00;	.00;	.00;	.00;	.00;	.00;	.00;	.00;	.00;	.00;	.00; .00};
PSIQUIATRÍA	{150.00;	133.00;	119.00;	114.00;	.00;	.00;	.00;	.00;	.00;	.00;	.00;	.00;	.00;	.00;	.00;	.00;	.00;	.00;	.00;	.00;	.00;	.00;	.00;	.00;	.00;	.00;	.00;	.00;	.00;	.00;	.00;	.00;	.00;	.00; .00};
RADIODIAGNÓSTICO	{134.00;	132.00;	122.00;	122.00;	.00;	.00;	.00;	.00;	.00;	.00;	.00;	.00;	.00;	.00;	.00;	.00;	.00;	.00;	.00;	.00;	.00;	.00;	.00;	.00;	.00;	.00;	.00;	.00;	.00;	.00;	.00;	.00;	.00;	.00; .00};
REUMATOLOGÍA	{36.00;	37.00;	29.00;	28.00;	.00;	.00;	.00;	.00;	.00;	.00;	.00;	.00;	.00;	.00;	.00;	.00;	.00;	.00;	.00;	.00;	.00;	.00;	.00;	.00;	.00;	.00;	.00;	.00;	.00;	.00;	.00;	.00;	.00;	.00; .00};
UROLOGÍA	{27.00;	24.00;	18.00;	17.00;	13.00;	.00;	.00;	.00;	.00;	.00;	.00;	.00;	.00;	.00;	.00;	.00;	.00;	.00;	.00;	.00;	.00;	.00;	.00;	.00;	.00;	.00;	.00;	.00;	.00;	.00;	.00;	.00;	.00;	.00; .00}}

## Sheet: TRAINING
	SUPPLY TRAINING	duration training
ALERGOLOGÍA	{56.00;	{4;
ANÁLISIS CLÍNICOS	34.00;	4;
ANATOMÍA PATOLÓGICA	86.00;	4;
ANESTESIOLOGÍA Y REANIMACIÓN	324.00;	4;
ANGIOLOGÍA Y CIRUGÍA VASCULAR	36.00;	5;
APARATO DIGESTIVO	131.00;	4;
BIOQUÍMICA CLÍNICA	20.00;	4;
CARDIOLOGÍA	144.00;	5;
CIRUGÍA CARDIOVASCULAR	29.00;	5;
CIRUGÍA GRAL. Y DEL A. DIGESTIVO	185.00;	5;
CIRUGÍA ORAL Y MAXILOFACIAL	30.00;	5;
CIRUGÍA ORTOPÉDICA Y TRAUMATOLOGÍA	200.00;	5;
CIRUGÍA PEDIÁTRICA	20.00;	5;
CIRUGÍA PLÁSTICA ESTÉTICA Y REPARADORA	33.00;	5;
CIRUGÍA TORÁCICA	25.00;	5;
DERMATOLOGÍA MÉDICO-QUIRÚRGICA Y V.	69.00;	4;
ENDOCRINOLOGÍA Y NUTRICIÓN	62.00;	4;
FARMACOLOGÍA CLÍNICA	22.00;	4;
GERIATRÍA	56.00;	4;
HEMATOLOGÍA Y HEMOTERAPIA	115.00;	4;
HIDROLOGÍA MÉDICA	10.00;	2;
INMUNOLOGÍA	13.00;	4;
MEDICINA DEL TRABAJO	129.00;	3;
MEDICINA DE LA EDUC FÍSICA	74.00;	3;
MEDICINA FAMILIAR Y COMUNITARIA	1606.00;	3;
MEDICINA FÍSICA Y REHABILITACIÓN	91.00;	4;
MEDICINA INTENSIVA	151.00;	5;
MEDICINA INTERNA	293.00;	5;
MEDICINA LEGAL Y FORENSE	23.00;	3;
MEDICINA NUCLEAR	43.00;	4;
MEDICINA PREVENTIVA Y SALUD PÚBLICA	78.00;	4;
MICROBIOLOGÍA Y PARASITOLOGÍA	47.00;	4;
NEFROLOGÍA	95.00;	4;
NEUMOLOGÍA	103.00;	4;
NEUROCIRUGÍA	44.00;	5;
NEUROFISIOLOGÍA CLÍNICA	49.00;	4;
NEUROLOGÍA	107.00;	4;
OBSTETRICIA Y GINECOLOGÍA	251.00;	4;
OFTALMOLOGÍA	160.00;	4;
ONCOLOGÍA MÉDICA	100.00;	4;
ONCOLOGÍA RADIOTERÁPICA	48.00;	4;
OTORRINOLARINGOLOGÍA	81.00;	4;
PEDIATRÍA Y ÁREAS ESPECÍFICAS (solo los de AE)	370.00;	4;
PSIQUIATRÍA	223.00;	4;
RADIODIAGNÓSTICO	217.00;	4;
REUMATOLOGÍA	48.00;	4;
UROLOGÍA	85.00}	5}

## Sheet: DEMANDA
	Tendencias especialidades. Panel de expertos MSC más Comunidades Autónomas
	tabla 13
ESPECIALIDADES CON DEMANDA CRECIENTE
	GERIATRÍA
	ANESTESIOLOGÍA Y REANIMACIÓN
	ONCOLOGÍA MÉDICA
	RADIODIAGNÓSTICO
	MEDICINA FAMILIAR Y COMUNITARIA
	PSIQUIATRÍA
ESPECIALIDADES CON DEMANDA CRECIENTE/ESTABLE
	ALERGOLOGÍA
	ONCOLOGÍA RADIOTEÁPICA
	ENDOCRINOLOGÍA Y NUTRICIÓN
	NEUROLOGÍA
ESPECIALIDADES CON DEMANDA ESTABLE
	CIRUGÍA ORTOPÉDICA Y TRAUMAT.
	CARDIOLOGÍA
	CIRUGÍA PLÁSTICA, ESTÉTICA Y REP.
	MEDICINA FÍSICA Y REHABILITACIÓN
	ANGIOLOGÍA Y CIRUGÍA VASCULAR
	OFTALMOLOGÍA
	MEDICINA PREVENTIVA Y SALUD PÚBLICA
	CIRUGÍA CARDIOVASCULAR
	OBSTETRICIA Y GINECOLOGÍA
	DERMATOLOGÍA MQ Y VENEROLOGÍA
	UROLOGÍA
	INMUNOLOGÍA
	APARATO DIGESTIVO
	CIRUGÍA ORAL Y MAXILOFACIAL
	NEUROCIRUGÍA
	REUMATOLOGÍA
	CIRUGÍA GRAL. Y DEL AP. DIGESTIVO
	PEDIATRÍA Y SUS ÁREAS ESPECÍFICAS
	CIRUGÍA PEDIÁTRICA
	HEMATOLOGÍA Y HEMOTERAPIA
	OTORRINOLARINGOLOGÍA
	ANATOMÍA PATOLÓGICA
	MEDICINA INTENSIVA
	NEUMOLOGÍA
	NEFROLOGÍA
	CIRUGÍA TORÁCICA
	FARMACOLOGÍA CLÍNICA
	MEDICINA NUCLEAR
ESPECIALIDADES CON DEMANDA ESTABLE/DECRECIENTE
	MEDICINA INTERNA
	ANÁLISIS CLÍNICOS
	BIOQUÍMICA CLÍNICA
	MICROBIOLOGÍA Y PARASITOLOGÍA
	NEUROFISIOLOGÍA CLÍNICA

## Sheet: POBLACIÓN
escenario 1	2007	2008	2009	2010	2011	2012	2013	2014	2015	2016	2017	2018	2019	2020	2021	2022	2023	2024	2025	2026	2027	2028	2029	2030
Varones	21650643	21893797	22118524	22326654	22518809	22708477	22894898	23077387	23255467	23428819	23597343	23758349	23910764	24055194	24192316	24322811	24447399	24566722	24681465	24792226	24899563	25004028	25106132	25206309
Mujeres	22344454	22574744	22787804	22985300	23167689	23347352	23523533	23695597	23863065	24025681	24183366	24333611	24475440	24609464	24736375	24856882	24971707	25081544	25187070	25288925	25387754	25484143	25578661	25671833
menores 14 años	6446220	6549378	6654476	6762090	6869891	6977078	7080496	7173871	7249464	7303509	7338815	7360886	7353786	7331404	7295646	7248528	7192287	7129387	7060528	6988479	6915971	6845551	6779506	6719772
				52076054
Fuente: Instituto Nacional de Estadística
escenario 2	2007	2008	2009	2010	2011	2012	2013	2014	2015	2016	2017	2018	2019	2020	2021	2022	2023	2024	2025	2026	2027	2028	2029	2030
Varones	21648177	21791910	21913499	22020436	22116898	22209230	22297345	22379764	22456790	22527744	22592302	22647997	22694142	22731418	22760595	22782384	22797678	22807187	22811606	22811580	22807894	22801311	22792401	22781757
Mujeres	22335799	22472213	22587672	22688992	22779900	22866170	22947607	23022816	23092000	23154508	23210108	23256498	23293334	23321323	23341251	23353853	23360037	23360599	23356226	23347685	23335969	23322133	23306912	23291013
menores 14 años	6446133	6516514	6587144	6660363	6734984	6807791	6875756	6932220	6969683	6984317	6978901	6959421	6910143	6845012	6765963	6674969	6574880	6468967	6358190	6245530	6133893	6026010	5924299	5830839
				51371801
